# Supplementary material for: BmRRS1 Protein Inhibits the Proliferation of Baculovirus Autographa californica Nucleopolyhedrovirus in Silkworm, Bombyx mori
Source: Int J Mol Sci. 2023 Dec 25;25(1):306. doi: 10.3390/ijms25010306 (PMC10779178; doi:10.3390/ijms25010306)
Supplement: Supplementary file 1 [file ijms-25-00306-s001.zip]

Archive with 1 entries (1 files):
- ijms-2751504-supplementary.pdf
